# Supplementary material for: Solar Radiation Drives the Plant Species Distribution in Urban Built-Up Areas
Source: Plants (Basel). 2025 Feb 10;14(4):539. doi: 10.3390/plants14040539 (PMC11859860; doi:10.3390/plants14040539)
Supplement: Supplementary file 1 [file plants-14-00539-s001.zip]

Archive with 1 entries (1 files):
- plants-3394597-supplementary.pdf
